# Supplementary material for: Atrial tachyarrhythmia prevention by Shensong Yangxin after catheter ablation for persistent atrial fibrillation: the SS-AFRF trial
Source: Eur Heart J. 2024 Aug 23;45(40):4305–14. doi: 10.1093/eurheartj/ehae532 (PMC11491151; doi:10.1093/eurheartj/ehae532)
Supplement: ehae532_Supplementary_Data [file ehae532_supplementary_data.zip]

Archive with 2 entries (2 files):
- Revised Supplementary tables.docx
- Supplementary statistical analysis_PL.docx
